# Supplementary material for: Nicotine Dependence and Loss of Autonomy among Greek Adolescent Smokers: A Countrywide Cross-Sectional Study
Source: Int J Environ Res Public Health. 2020 Nov 5;17(21):8191. doi: 10.3390/ijerph17218191 (PMC7664176; doi:10.3390/ijerph17218191)
Supplement: Supplementary file 1 [file ijerph-17-08191-s001.zip]

Archive with 2 entries (2 files):
- Final database - Cig smokers.xls
- Multiple logistic regression.doc
