# Supplementary material for: Nicotine Dependence and Loss of Autonomy among Greek Adolescent Smokers: A Countrywide Cross-Sectional Study
Source: Int J Environ Res Public Health. 2020 Nov 5;17(21):8191. doi: 10.3390/ijerph17218191 (PMC7664176; doi:10.3390/ijerph17218191)
Supplement: Supplementary file 1 [file ijerph-17-08191-s001.zip › Final database - Cig smokers.xls]

## Sheet: Final database - Cig smokers ON
HR	CLASSID	QUESTIONNAIRE_NO	SCHOOL_ID	Weight	Final_weight	CR1	CR2	GRR3	CR6	CR6_A	CR7	CR7_A	CR10	GRR21	GRR30	GRR30_A	CR8	CR8_A	HONC_Score	HONC_Tri	HONC_Binary	HONC1	HONC2	HONC3	HONC4	HONC5	HONC6	HONC7	HONC8	HONC9	HONC10	CR9	GRR20	GRR27	CR19	GRR31	CR20	CR21
6	10	495	264	100.243	1.47735	5	2	3			5	1	2	1	2	1	1		5	2	1	2	2	2	1	1	1	1	2	1	2	2	1	1	3	2	5	5
1	9	9629	15	85.215	1.25598	4	1	3			7	1	1	1	2	1	7	2	5	2	1	2	1	2	1	2	1	2	1	2	1	1	1	2	2	2	2	2
1	4	7434	383	50.919	0.750465	4	1	2			7	1	1	1	3	1	7	2	7	3	1	2	1	2	1	1	2	1	1	1	1	1	1	2	4	3	5	5
7	3	215	651	88.6524	1.30653	4	1	2			7	1	1	2	2	1	7	2	2	2	1	2	2	2	1	2	2	2	2	1	2	1	1	2	5	4	5	5
1	3	911	407	47.3388	0.697703	5	1	2			7	1	1	1	4	1	7	2	8	3	1	1	1	1	1	1	1	1	1		2	1	1	8	3	4	5	2
1	2	1907	407	44.9056	0.661889	3	1	1	2	1	2	1	2	1	3	1			2	2	1	2	2	2	1	1	2	2				2	1	8	4	4	5	5
1	3	8024	35	44.9056	0.661889	3	1	1	4	1	4	1	1	2	3	1	2	1	6	3	1	2	1	1	1	1	2	2	2	1	1	2	1	6	3	2	1	3
6	6	655	103	82.5973	1.21737	3	1	2	4	1	2	1	2	2	1	1	3	1	3	2	1	1	2	2	2	2	2	1	1	2	2	1	2	2	1	4	5	1
2	10	4183	271	49.7958	0.733959	3	1	2	4	1	2	1	2	2	2	1	3	1	4	2	1	1	2	2	1	2	2	2	2	1	1	1	1	3	5	4	3	2
3	4	5043	323	83.1407	1.22533	3	1	2	4	1	5	1	1	2	2	1	4	1	7	3	1	1	1	2	2	1	1	2	1	1	1	1	1	3	4	2	3	5
4	3	5544	701	91.0654	1.3422	3	1	1	4	1	5	1	1	2	2	1	2	1	8	3	1	2	2	1	1	1	1	1	1	1	1	1	1	2	5	2	5	5
4	4	5553	701	93.3183	1.37536	3	1	2	4	1	2	1	2	2	4	1	2	1	0	1	0	2	2	2	2	2	2	2	2	2	2	1	1	5	1	4	5	1
1	6	9846	304	43.7398	0.644646	3	2	2	2	1	2	1	1	2	4	1	2	1	0	1	0	2	2	2	2	2	2	2				1	2	4	5	3	5	4
6	3	366	984	93.9467	1.38465	3	2	2	4	1	5	1	1	2	3	1	4	1	6	3	1		2	1	1	1	2	2	1	1	1	1	2	2	2	4	2	3
5	4	5069	82	78.2501	1.15326	4	1	2	4	1	5	1	1	1	4	1	4	1	8	3	1	2	1	1	1	1	1	2	1	1	1	1	1	2	2	2	3	3
1	9	2261	100	55.1622	0.812955	4	1	2	4	1	4	1	1	2	4	1	4	1	5	2	1	1	1	2	2	1	2	2	1	1	2	1	2	2	1	4	1	5
1	7	8827	237	49.0095	0.722315	4	1	2	4	1	3	1	2	2	1	1	2	1	0	1	0	2	2	2	2	2	2	2	2	2	2	2	2	8	1	1	1	3
7	7	1415	392	84.4309	1.24434	4	1	2	4	1	4	1	2	2	2	1	2	1	4	2	1	1	2	2	2	2	2	2	1	1	1	2	2	5	3	4	2	2
6	3	370	984	88.8746	1.30978	4	1	2	2	1	5	1	2	2	2	1	3	1	4	2	1	1	1	1	2	2	2	2	1	2	2	2	1	2	5	2	5	5
6	3	379	984	88.8746	1.30978	4	1	2	3	1	3	1	1	2	4	1	2	1	7	3	1	1	1	1	1	1	1	2	2	1	2	1	2	5	5	2	3	5
6	4	387	984	89.1215	1.31346	4	1	2	2	1	3	1	1	1	4	1	4	1	8	3	1	1	1	1	1	1	1	2	1	1	2	1	1	2	5	2	4	4
6	4	389	984	89.1215	1.31346	4	1	2	4	1	4	1	1	2	4	1	2	1	1	2	1	2	2	2	2	2	2	1	2	2	2	1	2	2	1	4	2	4
6	5	411	984	87.4432	1.2887	4	1	3	2	1	5	1	1	2	4	1	3	1	4	2	1	2	2	1	2	1	2	2	2	1	1	1	2	2	2	3	3	3
6	6	429	984	88.1056	1.29858	4	1	3	2	1	3	1	1	2	4	1	3	1	1	2	1	2	2	2	1	2	2	2	2	2	2	1	1	2	3	4	2	2
6	6	430	984	88.1056	1.29858	4	1	3	3	1	3	1	1	2	4	1	3	1	1	2	1	2	2	2	1	2	2	2	2	2	2	1	2	2	5	2	2	4
6	6	439	984	88.1056	1.29858	4	1	3	2	1	2	1	1	2	4	1	2	1	0	1	0	2	2	2	2	2	2	2	2	2	2	1	2	2	1	4	5	5
1	6	9601	15	87.4796	1.28929	4	2	2	4	1	2	1	1	2	4	1	2	1	8	3	1	1	2	1	1	1	1	1	2	1	1	1	2	4	5	3	5	5
1	6	9610	15	87.4796	1.28929	4	2	2	2	1	5	1	1	2	3	1	4	1	6	3	1	1	1	2	2	1	2	2	1	1	1	1	1	3	5	2	5	5
7	7	1245	60	86.1623	1.26984	4	2	2	4	1	7	1	1	1	1	1	4	1	2	2	1	2	2	2	2	1	2	2	2	1	2	1	1	2	5	4	5	5
6	9	1546	153	82.7158	1.21914	4	2	2	3	1	5	1	2	2	4	1	4	1	1	2	1	2	2	2	2	1	2	2	2	2	2	1	1	3	4	2	5	5
6	8	476	264	68.5874	1.01089	4	2	3	4	1	4	1	2	2	4	1	3	1	1	2	1	2	2	2	2	1	2	2	2	2	2	2	1	2	1	4	5	5
2	7	97	358	107.099	1.57845	4	2	2	4	1	2	1	1	2	4	1	2	1	9	3	1	1	1	2	1	1	1	1	1	1	1	1	1	3	2	3	2	2
3	6	5842	558	113.59	1.6741	4	2	2	4	1	2	1	1	2	4	1	2	1	2	2	1	2	2	2	2	2	2	2	1	2	1	1	2	3	1	4	3	3
7	1	151	651	87.7474	1.29327	4	2	1	3	1	5	1	1	2	4	1	4	1	3	2	1	2	2	1	1	2	1	2	2	2	2	1	1	2	5	2	2	2
4	4	5552	701	98.644	1.45377	4	2	2	3	1	7	1	2	2	2	1	4	1	9	3	1	1	1	1	2	1	1	1	1	1	1	2	2	2	5	2	5	5
1	15	6808	5	43.8986	0.647004	5	1	3	4	1	2	1	2	2	2	1	2	1	0	1	0	2	2	2	2	2	2	2	2	2	2	2	2	1	5	2	5	5
1	13	6026	28	43.8986	0.647004	5	1	3	2	1	2	1	2	2	2	1	4	1	0	1	0	2	2	2	2	2	2	2	2	2	2	2	2	2	1	2	3	3
1	10	8057	35	43.8986	0.647004	5	1	3	4	1	4	1	1	1	2	1	2	1	8	3	1	1	1	1	1	1	2	2	1	1	1	1	1	2	5	2	5	5
1	8	1854	43	76.8226	1.13218	5	1	3	2	1	3	1	1	1	2	1	4	1	1	2	1	2	2	2	2	2	2	2	2	2	1	1	1	2	5	2	2	3
2	10	10098	363	43.8986	0.647004	5	1	3	2	1	6	1	1	1	4	1	4	1	9	3	1	1	1	1	1	1	2	1	1	1	1	1	1	2	1	2	5	5
7	13	1496	392	105.434	1.55384	5	1	3	3	1	2	1	2	2	4	1	3	1	3	2	1	1	2	2	2	1	1	2	2	2	2	2	2	4	1	4	5	2
1	5	1928	407	49.7518	0.733222	5	1	3	3	1	2	1	2	2	2	1	3	1	1	2	1	1	2	2	2	2	2	2	2	2	2	1	1	3	2	4	2	1
4	11	5751	595	91.8153	1.35325	5	1	3	3	1	4	1	1	2	3	1	2	1	7	3	1	1	1	1	1			1	2	1	1	1	1	2	1	4	2	5
6	6	424	984	88.1056	1.29858	5	1	3	3	1	3	1	2	2	2	1	2	1	3	2	1	1	1	2	2	2	2	2	1	2	2	2	1	5	5	4	5	5
1	11	3099	176	52.3155	0.771099	5	2	3	3	1	2	1	1	2	2	1	3	1	6	3	1	2	1	1	1	1	2	2	2	1	1	1	1	3	5	2	5	5
2	10	37	358	77.7053	1.1453	5	2	3	2	1	2	1	2	2	4	1	2	1	1	2	1	2	2	2	2	1	2	2	2	2	2	1	2	2	1	4	1	1
4	11	5757	595	81.4055	1.19983	5	2	3	3	1	2	1	2	2	2	1	2	1	1	2	1	2	2	2	2	1	2	2	2	2	2	1	2	5	5	2	3	3
4	5	799	765	80.7327	1.18981	5	2	3	3	1	3	1	2	2	2	1	3	1	2	2	1	1	2	2	2	1	2	2	2	2	2	2	2	7	5	2	5	5
6	5	420	984	77.529	1.14265	5	2	3	3	1	5	1	1	2	4	1	4	1	5	2	1	1	2	1	1	2	2	2	2	1	1	1	2	2	2	4	5	5
6	6	427	984	78.1164	1.15134	5	2	3	2	1	3	1	2	2	4	1	4	1	5	2	1	1	1	2	1	1	1	2	2	2	2	1	2	3	1	4	4	2
6	3	1782	1047	79.2911	1.16859	5	2	3	2	1	2	1	2	2	2	1	3	1	0	1	0	2	2	2	2	2	2	2	2	2	2	2	2	1	1	4	5	1
2	6	4306	271	44.5541	0.656583	3	1	2	4	1	7	1	1	2	2	1	5	2	9	3	1	1	1	1	1	1	1	1	1	1	2	1	2	2	5	2	5	2
3	3	5797	558	94.3769	1.39098	3	1	1	2	1	5	1	1	2	2	1	6	2	7	3	1	1	1	1	2	2	1	1	1	2	1	1	1	2	5	2	5	5
4	4	5569	701	93.3183	1.37536	3	1	2	3	1	7	1	1	2	2	1	7	2	9	3	1	1	1	1	1	1	2	1	1	1	1	1	1	2	4	4	5	5
4	7	5459	230	101.097	1.49002	3	2	2	4	1	7	1	2	1	2	1	6	2	9	3	1	2	1	1	1	1	1	1	1	1	1	2	1	2	5	4	5	5
7	1	163	651	87.7474	1.29327	3	2	1	3	1	5	1	1	2	4	1	6	2	2	2	1	2	2	2	1	2	1	2	2	2	2	1	1	2	2	4	5	5
6	2	360	984	84.3139	1.24257	3	2	1	4	1	6	1	1	2	4	1	5	2	7	3	1	1	1	1	2	1	1	2	2	1	1	1	1	2	5	2	4	1
1	9	9620	15	85.215	1.25598	4	1	3	4	1	7	1	1	2	2	1	5	2	6	3	1	1	1	1	1	1	1	2	2	2	2	1	1	2	5	4	4	5
7	7	1238	60	81.5105	1.2013	4	1	2	4	1	7	1		2	2	1	5	2	10	3	1	1	1	1	1	1	1	1	1	1	1	2	1	2	2	2	5	5
1	5	7174	65	46.7818	0.689449	4	1	2	4	1	4	1	1	2	2	1	5	2	4	2	1	2	1	1	1	1	2	2	2	2	2	1	1	2	5	2	4	5
5	7	5093	82	84.085	1.23918	4	1	3	4	1	6	1	1	2	3	1	5	2	7	3	1	1	2	1	1	1	2	1	1	1	2	1	2	4	5	3	5	5
5	6	529	184	85.7025	1.26306	4	1	2	2	1	7	1	2	2	4	1	7	2	8	3	1	2	2	1	1	1	1	1	1	1	1	1	2	2	1	4	1	1
4	7	5468	230	95.639	1.40955	4	1	2	3	1	7	1	1	2	2	1	5	2	7	3	1	1	1	1	1	1	2	2	2	1	1	1	1	2	5	4	5	4
1	5	4268	336	47.3388	0.697703	4	1	2	3	1	6	1	2	2	2	1	6	2	5	2	1	1	1	2	2	2	2	1	1	1	2	1	1	5	5	2	4	5
2	6	10057	363	44.5541	0.656583	4	1	2	4	1	5	1	1	2	3	1	6	2	7	3	1	1	1	1	1	1	2	2	2	1	1	1	2	3	5	2	4	4
1	10	7405	383	43.8986	0.647004	4	1	3	2	1	7	1	1	2	4	1	6	2	8	3	1	2	2	1	1	1	1	1	1	1	1	1	1	2	2	4	5	5
7	3	1448	392	89.2493	1.31538	4	1	1	4	1	7	1	1	2	2	1	6	2	7	3	1	2	2	1	1	1	1	1	2	1	1	1	2	2	5	2	5	5
1	3	910	407	47.3388	0.697703	4	1	2	3	1	7	1	1	1	4	1	7	2	0	1	0	2	2	2	2	2	2	2	2	2	2	1	1	2	5	4	5	5
4	6	5687	595	91.1853	1.34397	4	1	2	4	1	6	1	2	2	3	1	7	2	7	3	1	2	1	1	1	1	2	2	1	1	1	1	1	2	5	2	2	4
7	3	203	651	88.6524	1.30653	4	1	2	2	1	7	1	1	1	2	1	7	2	9	3	1	2	1	1	1	1	1	1	1	1	1	1	2	2	2	1	5	5
4	5	5588	701	88.1018	1.29843	4	1	2	4	1	7	1	1	1	2	1	5	2	5	2	1	1	1	1	2	1	1	2	2	2	2	1	1	3	5	4	5	5
1	11	8410	113	66.138	0.97478	4	2	3	4	1	7	1	1	2	4	1	6	2	10	3	1	1	1	1	1	1	1	1	1	1	1	1	2	2	1	4	5	5
2	8	10087	363	40.9426	0.603379	4	2	3	3	1	7	1	1	1	4	1	6	2	8	3	1	1	1	1	2	1	1	2	1	1	1	1	1	3	1	4	5	5
1	2	1908	407	46.8038	0.689744	4	2	1	4	1	5	1	1	2	2	1	5	2	1	2	1	2	1	2	2	2	2	2	2	2	2	1	1	2	5	3	4	3
3	6	5836	558	113.59	1.6741	4	2	2	4	1	7	1	2	1	2	1	6	2	3	2	1	1	2	2	1	2	1	2	2	2	2	2	1	5	3	2	3	5
1	9	9619	15	85.215	1.25598	5	1	3	2	1	7	1	1	1	4	1	7	2	9	3	1	1	1	1	2	1	1	1	1	1	1	1	1	3	1	4	5	2
6	7	1110	469	83.4685	1.23019	5	1	3	4	1	5	1	2	2	2	1	5	2	2	2	1	1	2	2	2	2	2	2	1	2	2	1	2	2	5	2	5	5
4	5	5591	701	88.1018	1.29843	5	1	2	4	1	7	1	1	1	2	1	6	2	9	3	1	1	1	1	1	1	2	1	1	1	1	1	1	3	5	2	4	5
2	3	686	908	83.4685	1.23019	5	1	3	2	1	7	1	2	2	2	1	6	2	9	3	1	1	1	1	1	1	1	2	1	1	1	1	1	2	5	2	5	5
6	3	378	984	88.8746	1.30978	5	1	2	4	1	6	1	1	2	2	1	7	2	8	3	1	1	1	1	1	1	2	1	1	2	1	1	1	2	5	2	5	5
1	2	6852	5	61.5839	0.907574	5	2	1	4	1	4	1	1	2	2	1	7	2	2	2	1	2	2	2	1	1	2	2	2	2	2	1	2	3	5	2	5	5
1	7	7756	79	56.2369	0.828872	5	2	2	3	1	7	1	1	1	2	1	5	2	10	3	1	1	1	1	1	1	1	1	1	1	1	1	1	2	4	4	5	4
6	9	1532	153	82.7158	1.21914	5	2	2	4	1	7	1	1	1	1	1	7	2	10	3	1	1	1	1	1	1	1	1	1	1	1	1	1	2	5	2	5	5
1	7	8830	237	48.1138	0.709051	5	2	2	4	1	7	1	1	2	2	1	5	2	9	3	1	1	1	1	2	1	1	1	1	1	1	1	1	2	5	2	5	5
1	6	1938	407	46.0604	0.678838	5	2	3	4	1	7	1	1	1	2	1	6	2	7	3	1	1	2	2	1	1	1	2	1	1	1	1	1	2	2	4	1	1
1	4	9231	54	73.1961	1.07883	4	1	2	5	2	5	1	1	2	3	1	1		7	3	1	2	2	2	1	1	1	1	1	1	1	1	1	4	5	2	1	5
1	7	8358	90	48.344	0.712441	4	2	2	5	2	2	1	1	2	3	1	1		6	3	1	1	2	2	1	1	1	1	2	1	2	1	2	5	5	2	3	5
1	8	1850	43	76.8226	1.13218	5	1	3	6	2	2	1	1	1	1	1	1		6	3	1	1	2	1	1	1		1	1	2	2	1	1	4	3	3	2	4
1	5	1889	210	65.848	0.970505	5	1	3	6	2	2	1	1	2	1	1	1		0	1	0			2								1	1	3	5	2	3	2
7	11	1465	392	87.4432	1.2887	5	1	3	5	2	2	1	1	2	4	1	1		4	2	1	1	2	1	2	2	1	2	1	2	2	1	1	3	1	4	5	1
4	8	5727	595	87.4432	1.2887	5	1	3	5	2	2	1	1	2	3	1	1		0	1	0	2	2	2	2	2	2	2	2	2	2	1	2	4	2	3	3	2
1	10	8059	35	40.9426	0.603379	5	2	3	6	2	2	1	1	2	2	1	1		1	2	1	2	2	2	2	2	1	2	2	2	2	1	2		5	3	4	4
1	10	7774	79	45.7593	0.674417	5	2	3	6	2	2	1	1	2	2	1	1		4	2	1	2	2	1	2	1	2	2	2	1	1	1	2		5	2	5	5
5	7	296	4	78.2501	1.15326	3	1	2	5	2	4	1	1	2	2	1	2	1	3	2	1	2	2	1	1	1	2	2	2	2	2	1	1	3	5	2	5	5
1	3	8034	35	44.9056	0.661889	3	1	1	5	2	3	1	1	2	2	1	3	1	0	1	0	2	2	2	2	2	2	2				1	1	4	5	4	5	5
1	2	7180	65	44.9056	0.661889	3	1	1	5	2	3	1	2	2	2	1	4	1	4	2	1	2	2	1	1	2	2	2	1	2	1	2	2	2	5	4	3	1
5	4	5065	82	78.2501	1.15326	3	1	2	5	2	3	1	1	2	4	1	2	1	0	1	0	2	2	2	2	2	2	2	2	2	2	1	2	2	1	4	2	1
6	15	633	103	81.4296	1.20013	3	1	3	5	2	3	1	1	2	4	1	2	1	5	2	1	1	1	1	1	2	1	2	2	2	2	1	2	3	2	4	2	2
6	3	592	103	85.1902	1.25554	3	1	1	5	2	2	1	2		4	1	2	1	9	3	1	1	2	1	1	1	1	1	1	1	1	2		4	4	4	1	1
1	3	6554	125	44.9056	0.661889	3	1	1	5	2	2	1	2	2	2	1	2	1	0	1	0								2	2	2	2	2	3	5	2	4	5
6	4	1574	153	84.399	1.2439	3	1	1	5	2	2	1	1	2	4	1	3	1	0	1	0	2	2	2	2	2	2	2	2	2	2	1	1	3	3	4	4	3
3	1	5128	204	80.179	1.1817	3	1	1	5	2	2	1	2	2	2	1	2	1	0	1	0	2	2	2	2	2	2	2	2	2	2	2	2	2	5	2	5	5
1	6	7506	383	46.6757	0.687976	3	1	2	5	2	5	1	2	2	4	1	4	1	2	2	1	2	2	2	2	1	2	1	2	2	2	1	1	4	5	2	3	3
6	4	1135	469	89.1215	1.31346	3	1	2	5	2	4	1	1	2	4	1	4	1	4	2	1	2	1	2	1	2	2	1	2	2	1	1	1		2	4	3	2
4	2	5523	701	91.9191	1.35473	3	1	1	5	2	2	1	1	2	3	1	3	1	5	2	1	1	2	1	2	1	2	1	2	1	2	1	1	2	2	4	1	1
4	1	742	765	86.5121	1.275	3	1	1	5	2	2	1	2	2	2	1	3	1	1	2	1	2	2	2	1	2	2	2	2	2	2	2	2	6	5	2	5	1
5	2	220	4	77.766	1.14618	3	2	1	5	2	2	1	2	2	4	1	2	1	1	2	1	1	2	2	2	2	2	2	2	2	2	2	2	5	5	4	5	5
1	6	9611	15	87.4796	1.28929	3	2	2	5	2	2	1	2	2	4	1	4	1	7	3	1	1	2	1	1	1	2	2	1	1	1	1	2	4	5	2	1	1
1	6	8020	35	43.7398	0.644646	3	2	2	5	2	2	1	2	2	2	1	3	1	9	3	1	2	1	1	1	1	1	1	1	1	1	2	1	2	1	2	5	5
1	1	1823	43	54.6044	0.804702	3	2	1	5	2	3	1	1	2	3	1	3	1	0	1	0	2	2									2	1	3	2	4	1	2
1	1	7707	79	50.5481	0.745012	3	2	1	5	2	3	1	1	2	2	1	3	1	6	3	1	2	1	2	1	1	1	2	2	1	1	1	2	2	5	3	4	4
1	9	2140	100	54.1541	0.798069	3	2	2	5	2	2	1	2	2	2	1	2	1	1	2	1	2	2	2	1	2	2	2	2	2	2	2	1	4	5	4	5	5
3	2	5214	131	87.9776	1.29666	3	2	1	5	2	2	1	2	2	4	1	2	1	5	2	1	2	1	1	2	2		1	1	2	1	2	2	2	2	4	3	2
3	2	5235	131	87.9776	1.29666	3	2	1	5	2	3	1	2	1	2	1	4	1	9	3	1	2	1	1	1	1	1	1	1	1	1	2	2	2	4	2	3	4
6	1	1598	153	69.1253	1.01885	3	2	1	5	2	2	1	2	2	2	1	3	1	0	1	0	2	2	2	2	2	2	2	2	2	2	2	1	4	5	2	1	5
1	4	3043	176	51.0586	0.752529	3	2	1	5	2	2	1	2	2		2	3	1	0	1	0	2	2	2	2	2	2	2	2	2	2	2	2		5
1	3	8874	237	46.8038	0.689744	3	2	1	5	2	4	1	2	2	4	1	3	1	0	1	0			2								2	2	2	5	3	5	5
1	4	7433	383	49.9884	0.736759	3	2	2	5	2	5	1	2	2	4	1	3	1	4	2	1	2	2	2	1	1	2	2	2	1	1	2	1	2	5	2	2	3
1	4	7446	383	49.9884	0.736759	3	2	2	5	2	6	1	1	2	2	1	4	1	8	3	1	1	1	1	2	1	1	1	1	2	1	1	2	3	5	2	5	5
4	3	5648	595	81.6887	1.20396	3	2	1	5	2	2	1	2	2	2	1	3	1	2	2	1	2	1	2	2	2	1	2	2	2	2	1	1	3	4	4	5	5
4	4	836	765	112.736	1.66158	3	2	2	5	2	2	1	2	2	4	1	4	1	2	2	1	1	1	2	2	2	2	2	2	2	2	1	2		3	4	2	1
6	4	397	984	94.2076	1.38848	3	2	2	5	2	4	1	1	2	4	1	3	1	5	2	1	2	1	2	1	1	1	2	2	1	2	1	1	2	1	4	3	3
1	6	8010	35	44.5541	0.656583	4	1	2	5	2	2	1	2	2	4	1	3	1	10	3	1	1	1	1	1	1	1	1	1	1	1	2	1	2	5	2	4	4
1	4	9244	54	73.1961	1.07883	4	1	2	5	2	7	1	1	1	2	1	4	1	7	3	1	1	2	1	1	1	1	1	2	1	2	1	1	4	1	4	5	5
1	5	7161	65	46.7818	0.689449	4	1	2	6	2	2	1	1	2	2	1	2	1	3	2	1	2	2	1	2	1	1	2	2	2	2	1	1	4	5	3	2	2
1	5	7165	65	46.7818	0.689449	4	1	2	6	2	2	1	2	2	2	1	2	1	1	2	1	2	2	2	2	2	2	2	2	1	2	2	2		3	2	5	3
1	4	7733	79	48.6478	0.71701	4	1	1	5	2	4	1	1	2	4	1	4	1	2	2	1	1	1	2	2	2	2	2	2	2	2	1	2	3	5	2	5	4
5	4	5068	82	78.2501	1.15326	4	1	2	5	2	2	1	1	2	3	1	2	1	1	2	1	1	2	2	2	2	2	2	2	2	2	1	2	2	3	3	2	2
1	4	8338	90	44.5541	0.656583	4	1	2	6	2	2	1	2	2	2	1	2	1	0	1	0	2	2	2	2	2	2	2	2	2	2	1	1	4	5	3	4	3
1	4	8341	90	44.5541	0.656583	4	1	2	5	2	5	1	2	2	3	1	4	1	2	2	1	1	2	1	2	2	2	2	2	2	2	2	2	3	2	4	2	2
1	7	8350	90	49.244	0.725705	4	1	2	5	2	2	1	2	2	4	1	2	1	1	2	1	2	2	2	2	2	2	1	2	2	2	1	2	3	3	4	3	3
1	7	8361	90	49.244	0.725705	4	1	2	6	2	2	1	2	2	2	1	3	1	1	2	1	2	2	2	2	2	1	2	2	2	2	2	2	2	5	4	5	1
1	7	2102	100	53.9339	0.794827	4	1	2	5	2	2	1	2	2	2	1	2	1	0	1	0	2	2	2	2	2	2	2	2	2	2	2	2	3	5	2	4	5
1	9	2142	100	55.1622	0.812955	4	1	2	5	2	2	1	1	2	3	1	3	1	5	2	1	1	2	1	2	1	2	1	2	1	2	1	1	4	5	3	2	3
6	15	646	103	81.4296	1.20013	4	1	3	6	2	6	1	2	2	2	1	4	1	2	2	1	1	2	1	2	2	2	2	2	2	2	2	2	4	5	4	1	1
1	8	6513	125	45.989	0.677806	4	1	3	6	2	5	1	1	2	2	1	4	1	0	1	0	2	2	2	2	2	2	2	2	2	2	1	1	2	3	4	5	5
1	6	6524	125	46.3363	0.682965	4	1	2	5	2	2	1	1	2	4	1	3	1	5	2	1	1	2	1	1	2	1	2	2	1	2	1	1	2	5	4	3	5
1	8	6577	147	45.6546	0.672795	4	1	3	5	2	2	1	2	2	1	1	4	1	0	1	0	2	2	2	2	2	2	2	2	2	2	1	1	3	1	1	3	2
6	6	1564	153	78.2501	1.15326	4	1	2	6	2	3	1	1	2	4	1	3	1	2	2	1	1	1	2	2	2	2	2	2	2	2	1	2	4	1	4	5	5
4	7	5464	230	95.639	1.40955	4	1	2	5	2	4	1	1	1	2	1	4	1	6	3	1	1	1	2	2	1	1	2	2	1	1	1	1	2	3	4	5	5
2	6	4156	271	44.5541	0.656583	4	1	2	5	2	5	1	1	2	4	1	4	1	4	2	1	1	2	2	1	1	2	2	2	2	1	1	2	2	1	4	3	2
1	4	7431	383	50.919	0.750465	4	1	2	5	2	2	1	2	2	2	1	2	1	2	2	1	2	2	1	2	1	2	2	2	2	2	1	1	3	5	2	5	5
1	6	7504	383	46.6757	0.687976	4	1	2	6	2	5	1	2	2	4	1	4	1	3	2	1	1	1	1	2	2	2	2	2	2	2	1	1	4	5	4	5	5
1	6	7509	383	46.6757	0.687976	4	1	2	5	2	2	1	1	2	2	1	2	1	5	2	1	1	1	1	1	2	2	2	2	1	2	1	1	4	5	4	2	2
1	6	1939	407	49.386	0.727916	4	1	3	5	2	5	1	1	2	2	1	4	1	4	2	1	1	2	2	1	1	1	2	2	2	2	1	1	6	5	4	5	5
3	4	5835	558	87.9488	1.29622	4	1	2	5	2	2	1	2	2	3	1	2	1	1	2	1	2	2	2	2	2	1	2	2	2	2	2	1	5	1	4	1	1
4	5	5660	595	91.1853	1.34397	4	1	2	5	2	4	1	1	1	3	1	4	1	7	3	1	2	1	2	1	1	1	2	1	1	1	1	1	2	1	4	2	2
7	2	170	651	86.5121	1.275	4	1	1	6	2	2	1	2	1	2	1	3	1	1	2	1	2	2	2	1	2	2	2	2	2	2	2	2	4	5	4	1	1
7	3	206	651	88.6524	1.30653	4	1	2	6	2	2	1	2	2	4	1	2	1	0	1	0	2										1	1	4	4	4	3	2
4	4	5558	701	93.3183	1.37536	4	1	2	6	2	6	1	1	1	2	1	3	1	3	2	1	1	2	2	2	1	2	2	2	1	2	1	1	2	5	4	5	5
4	5	5572	701	88.1018	1.29843	4	1	2	5	2	5	1	1	1	3	1	2	1	0	1	0	2	2	2	2	2	2	2	2	2	2	1	1	4	5	3	5	5
6	5	421	984	87.4432	1.2887	4	1	3	5	2	5	1	2	1	3	1	2	1	3	2	1	2	2	2	2	1	2	1	1	2	2	2	1	4	3	4	3	3
6	6	434	984	88.1056	1.29858	4	1	3	5	2	2	1	1	2	4	1	2	1	6	3	1	1	2	1	1	2	2	2	1	1	1	1	1	2	1	4	4	4
6	1	1790	1047	96.69	1.42503	4	1	1	5	2	6	1	1	2	2	1	4	1	6	3	1	1	1	2	2	2	1	2	1	1	1	1	2	2	5	4	5	5
1	15	6803	5	40.9426	0.603379	4	2	3	5	2	2	1	2	2	2	1	4	1	1	2	1	2	2	2	2	2	1	2	2	2	2	2	2		5	4	3	5
1	11	6828	5	42.8036	0.630792	4	2	3	5	2	5	1	2	2	2	1	4	1	4	2	1	2	2	2	1	1	1	2	2	1	2	2	2	2	5	2	5	5
1	6	6880	5	47.9055	0.706104	4	2	2	5	2	6	1	2	2	2	1	4	1	7	3	1	1	1	1	1	1	1	2	2	2	1	1	1	2	5	2	5	5
1	9	9627	15	79.4767	1.17139	4	2	3	5	2	4	1	2	2	2	1	4	1	3	2	1	1	1	1	2	2	2	2	2	2	2	2	1	2	5	3	1	1
1	6	9617	15	87.4796	1.28929	4	2	2	6	2	2	1	2	2	4	1	4	1	5	2	1	1	2	1	1	1	2	2	2	1	2	2	2	5	3	3	5	4
1	9	6053	28	60.0491	0.885024	4	2	3	5	2	5	1	1	1	4	1	4	1	6	3	1	1	1	1	1	1	2	2	2	2	1	1	1	3	1	4	5	5
1	4	9242	54	71.8583	1.05908	4	2	2	6	2	2	1	1	2	2	1	4	1	4	2	1	1	1	2	2	1	2	2	2	1	2	2	2	2	5	2	3	3
7	7	1229	60	86.1623	1.26984	4	2	2	6	2	5	1	1	2	4	1	4	1	3	2	1	2	2	2	1	1	1	2	2	2	2	1	1	3	5	4	4	4
1	4	8329	90	43.7398	0.644646	4	2	2	5	2	2	1	2	2	3	1	4	1	4	2	1	2	2	2	2	1	1	2	2	1	1	2	2	4	1	3	2	2
6	15	639	103	72.1973	1.06409	4	2	3	5	2	5	1	1	2	4	1	3	1	3	2	1	2	2	2	1	1	2	2	2	1	2	1	2	4	3	4	5	5
1	6	6537	125	45.4894	0.670437	4	2	2	6	2	2	1	1	2	3	1	4	1	0	1	0	2	2	2	2	2	2	2	2	2	2	1	2	2	1	4	2	2
1	8	6581	147	42.5803	0.627549	4	2	3	5	2	4	1	2	2	2	1	4	1	3	2	1	2	1	2	2	1	2	2	2	2	1	2	2	2	3	3	3	3
1	6	7206	147	45.3598	0.668521	4	2	2	6	2	4	1	2	1	4	1	4	1	3	2	1	1	1	2	2	2	2	1	2	2	2	2	1	2	4	4	4	3
5	6	531	184	90.5935	1.33513	4	2	2	5	2	4	1	2	2	4	1	4	1	4	2	1	2	2	2	2	1	1	2	2	1	1	2	2	5	5	4	5	5
3	7	5185	204	85.8972	1.266	4	2	2	5	2	4	1	2	2	3	1	3	1	0	1	0	2	2	2	2	2	2	2	2	2	2	2	1	2	5	3	2	5
4	9	5481	230	71.705	1.05687	4	2	3	6	2	3	1	2	2	4	1	3	1	7	3	1	1	2	1	2	1	1	1	1	2	1	1	2	4	3	4	1	4
6	5	459	264	87.3111	1.28679	4	2	2	5	2	4	1	2	2	4	1	4	1	4	2	1	2	2	2	1	1	1	2	2	2	1	2	2	3	1	4	3	4
2	10	4189	271	48.8857	0.720547	4	2	2	5	2	2	1	2	2	3	1	3	1	3	2	1	1	1	2	2	2	2	2	1	2	2	2	2	3	2	2	2	2
2	10	4193	271	48.8857	0.720547	4	2	2	6	2	4	1	2	2	4	1	2	1	8	3	1	2	2	1	1	1	1	1	1	1	1	2	2	4	1	4	1	5
1	3	9426	286	49.2073	0.725263	4	2	2	6	2	4	1	2	2	3	1	4	1	3	2	1	2	2	2	1	2	1	2	2	2	1	2	2	2	5	2	5	3
1	5	9045	320	43.7398	0.644646	4	2	2	6	2	2	1	2	2	3	1	3	1	2	2	1	1	1	2	2	2	2	2	2	2	2	2	2	2	3	3	3	3
1	7	4273	336	43.7398	0.644646	4	2		5	2	2	1	2	2	2	1	3	1	1	2	1	1	2	2	2	2	2	2	2	2	2	2	2	4	5	2	5	5
2	10	35	358	77.7053	1.1453	4	2	3	5	2	2	1	2	2	2	1	2	1	0	1	0	2	2	2	2	2	2	2	2	2	2	1	2	3	5	4	2	2
2	5	10042	363	43.7398	0.644646	4	2	2	5	2	5	1	1	2	2	1	4	1	5	2	1	2	1	1	1	1	2	2	2	2	1	1	1	2	5	2	5	5
2	5	10043	363	43.7398	0.644646	4	2	2	5	2	5	1	1	2	2	1	4	1	3	2	1	2	2	2	1	1	2	2	2	2	1	1	2	2	5	2	5	5
2	8	10086	363	40.9426	0.603379	4	2	3	6	2	4	1	1		3	1	4	1	8	3	1	1	1	1	2	1	1	2	1	1	1	1	1	3	5	4	3	2
1	6	7502	383	45.8227	0.675301	4	2	2	5	2	3	1	1	2	2	1	3	1	4	2	1	1	1	2	2	1	2	2	2	1	2	1	2	3	3	4	2	2
1	6	7512	383	45.8227	0.675301	4	2	2	6	2	2	1	2	2	2	1	4	1	4	2	1	1	1	2	2	2	1	1	2	2	2	1	2	2	3	3	3	2
1	6	7520	383	45.8227	0.675301	4	2	2	6	2	4	1	2	2	2	1	2	1	1	2	1	2	2	2	2	2	2	2	2	2	1	1	1	2	5	2	5	5
4	3	776	765	107.099	1.57845	4	2	2	5	2	4	1	2	2	2	1	3	1	4	2	1	1	1	2	2	1	2	2	1	2	2	2	2	7	3	2	3	4
4	3	777	765	107.099	1.57845	4	2	2	5	2	3	1	2	2	2	1	4	1	3	2	1	2	1	2	1	2	1	2	2	2	2	2	1	2	5	4	5	3
6	1	332	984	81.071	1.19482	4	2	1	6	2	2	1	2	2	2	1	2	1	3	2	1	2	2	2	2	1	1	2	2	1	2	1	2	3	5	2	4	5
6	3	383	984	93.9467	1.38465	4	2	2	5	2	4	1	2	2	1	1	3	1	4	2	1	1	2	1	1	2	1	2	2	2	2	1	2	3	5	4	3	3
6	5	404	984	77.529	1.14265	4	2	3	5	2	4	1	2	2	4	1	3	1	5	2	1	1	1	2	1	1	1	2	2	2	2	1	2	2	1	4	2	5
6	5	417	984	77.529	1.14265	4	2	3	5	2	4	1	1	2	4	1	4	1	6	3	1	2	2	1	1	1	1	2	2	1	1	2	2	2	5	2	5	5
6	6	433	984	78.1164	1.15134	4	2	3	5	2	2	1	2	2	3	1	2	1	4	2	1	2	2	2	1	2	1	1	2	2	1	2	2	4	5	4	2	3
5	17	261	4	80.2233	1.18229	5	1	3	6	2	2	1	1	2	4	1	2	1	1	2	1	2	2	2	2	1	2	2	2	2	2	1	2	2	3	4	2	3
5	12	292	4	87.0279	1.28266	5	1	3	6	2	2	1	2	2	2	1	4	1	0	1	0	2	2	2	2	2	2	2	2	2	2	2	2	2	5	4	2	2
1	6	854	28	43.8986	0.647004	5	1	3	5	2	2	1	2	2	2	1	4	1	4	2	1	2	2	2	1	1	2	2	2	1	1	2	1	2	5	2	2	2
1	6	855	28	43.8986	0.647004	5	1	3	5	2	2	1	2	2	2	1	4	1	4	2	1	2	2	2	1	1	2	2	2	1	1	2	1	2	5	3	2	2
1	13	6038	28	43.8986	0.647004	5	1	3	5	2	4	1	1	2	1	1	4	1	0	1	0	2	2	2	2	2	2	2	2	2	2	1	1	2	1	4	5	5
1	9	6058	28	64.3847	0.94884	5	1	3	6	2	5	1	1	2	4	1	4	1	1	2	1	2	2	2	2	2	1	2	2	2	2	1	2	2	5	2	4	5
1	10	8055	35	43.8986	0.647004	5	1	3	6	2	6	1	1	1	2	1	4	1	6	3	1	2	1	1	1	1	1	1	2	2	2	1	1	4	5	3	5	5
1	13	8086	35	43.8986	0.647004	5	1	3	5	2	4	1	2	1	4	1	3	1	0	1	0	2	2	2	2	2	2	2	2	2	2	1	1	6	5	2	4	3
1	10	7782	79	49.0632	0.723052	5	1	3	5	2	6	1	1	2	4	1	4	1	8	3	1	1	1	1	1	1	2	2	1	1	1	1	1	2	5	2	4	5
5	7	5097	82	84.085	1.23918	5	1	3	6	2	2	1	2	2	4	1	2	1	0	1	0	2	2	2	2	2	2	2	2	2	2	1	2	4	2	4	4	3
6	12	628	103	77.3582	1.14014	5	1	3	5	2	5	1	2	2	2	1	3	1	4	2	1	1	1	2	2	1	1	2	2	2	2	2	2	3	1	2	3	1
1	8	6512	125	45.989	0.677806	5	1	3	6	2	3	1	2	2	2	1	2	1	5	2	1	2	2	2	1	1	1	1	2	2	1	1	1	2	1	4	3	2
3	11	5290	131	94.9396	1.39924	5	1	3	5	2	7	1	1	1	4	1	4	1	2	2	1			2	1	1	2	2	2	2	2	1	1	4	5	3	2	1
3	11	5301	131	94.9396	1.39924	5	1	3	5	2	3	1	2	2	3	1	2	1	1	2	1	2	2	2	2	2	1	2	2	2	2	2	1	2	2	4	2	2
1	8	6589	147	45.6546	0.672795	5	1	3	6	2	2	1	2	2	1	1	3	1	1	2	1	2	2	2	1	2	2	2	2	2	2	2	1	4	1	1	5	3
1	11	6601	147	45.7277	0.673974	5	1	3	6	2	7	1	2	2	2	1	4	1	6	3	1	2	2	1	1	1	1	2	2	1	1	1	1	1	5	2	5	5
6	6	1559	153	78.2501	1.15326	5	1	2	6	2	2	1	1	2	4	1	2	1	4	2	1	2	2	1	1	2	2	2	1	2	1	1	1	3	2	4	5	2
4	9	5493	230	80.8744	1.19187	5	1	3	6	2	6	1	2	1	4	1	4	1	3	2	1	2	1	2	1	1	2	2	2	2	2	2	1	3	3	2	4	4
4	12	5515	230	97.7156	1.44021	5	1	3	6	2	2	1	2	2	4	1	2	1	1	2	1	1	2	2	2	2	2	2	2	2	2	2	2	3	1	4	3	3
6	10	501	264	113.062	1.66629	5	1	3	5	2	5	1	2	2	4	1	4	1	2	2	1	2	2	2	1	1	2	2	2	2	2	2	1	3	1	4	4	4
2	14	4226	271	46.2091	0.681049	5	1	3	5	2	4	1	2	2	3	1	4	1	0	1	0	2	2	2	2	2	2	2	2	2	2	1	1	2	2	3	3	2
1	7	9053	320	45.989	0.677806	5	1	3	6	2	7	1	1	2	2	1	4	1	6	3	1	1	1	1	2	1	2	2	2	1	1		1	2	5	2	3	3
2	8	10080	363	43.8986	0.647004	5	1	3	6	2	6	1	1	2	2	1	4	1	3	2	1	1	1	2	2	1	2	2	2	2	2	1	1	2	4	2	5	5
2	8	10095	363	43.8986	0.647004	5	1	3	5	2	5	1	1	2	4	1	4	1	9	3	1	1	1	1	1	1	2	1	1	1	1	2	2	2	4	4	4	5
2	10	10097	363	43.8986	0.647004	5	1	3	5	2	7	1	1	2	3	1	4	1	7	3	1	2	2	1	1	1	2	1	1	1	1	1	1	2	2	4	5	5
2	10	10102	363	43.8986	0.647004	5	1	3	6	2	2	1	1	2	2	1	2	1	1	2	1	2	2	2	1	2	2	2	2	2	2	1	2	1	5	4	5	3
1	6	9894	407	49.386	0.727916	5	1	3	6	2	3	1	2	2	3	1	2	1	0	1	0	2	2	2	2	2	2	2	2	2	2	2	2	2	2	4	5	5
6	7	1111	469	83.4685	1.23019	5	1	3	5	2	2	1	1	2	2	1	3	1	10	3	1	1	1	1	1	1	1	1	1	1	1	1	2	2	5	2	5	5
6	7	1116	469	83.4685	1.23019	5	1	3	5	2	3	1	1	1	2	1	2	1	5	2	1	1	2	1	2	1	1	2	2	2	1	1	1	1	5	2	5	5
4	8	5720	595	87.4432	1.2887	5	1	3	6	2	2	1	1	1	4	1	3	1	0	1	0	2	2	2	2	2	2	2	2	2	2	1	1	4	1	4	3	2
7	5	188	651	94.5976	1.39423	5	1	3	5	2	2	1	2	2	3	1	2	1	0	1	0	2	2	2	2	2	2	2	2	2	2	2	2	1	3	3	3	4
7	5	190	651	94.5976	1.39423	5	1	3	6	2	2	1	1	1	4	1	2	1	5	2	1	2	2	1	1	1	1	2	2	2	1	1	1	3	1	4	1	1
7	3	216	651	88.6524	1.30653	5	1	2	5	2	2	1	1	2	4	1	2	1	5	2	1	1	2	1	2	2	1	2	1	2	1	1	1	1	1	4	1	1
4	7	5608	701	86.6788	1.2775	5	1	3	6	2	7	1	1	2	4	1	4	1	7	3	1	2	2	1	2	1	1	1	1	1	1	1	2	2	5	2	5	5
4	7	5613	701	86.6788	1.2775	5	1	3	6	2	3	1	1	1	4	1	4	1	8	3	1	2	1	1	1	1	1	1	2	1	1	1	1	1	5	2	5	5
4	7	5616	701	86.6788	1.2775	5	1	3	6	2	6	1	1	2	2	1	3	1	1	2	1	2	2	2	2	1	2	2	2	2	2	1	2	3	5	2	5	5
4	7	5617	701	86.6788	1.2775	5	1	3	5	2	7	1	1	2	4	1	4	1	1	2	1	2	2	2	2	2	1	2	2	2	2	1	2	5	1	4	5	5
2	3	1657	838	87.6419	1.29165	5	1	3	5	2	2	1	1	2	2	1	3	1	7	3	1	1	1	1	2	1	1	2	2	1	1	1	1	2	4	4	3	3
6	5	416	984	87.4432	1.2887	5	1	3	5	2	6	1	1	2	2	1	4	1	3	2	1	2	2	2	2	1	1	2	1	2	2	1	1	2	5	4	5	5
5	12	279	4	77.1609	1.13719	5	2	3	6	2	3	1	2	2	2	1	4	1	3	2	1	2	2	1	2	1	2	2	2	1	2	1	2	3	5	4	1	5
5	12	288	4	77.1609	1.13719	5	2	3	6	2	5	1	2	2	2	1	4	1	1	2	1	2	1	2	2	2	2	2	2	2	2	1	2	3	5	2	2	5
1	15	6805	5	40.9426	0.603379	5	2	3	6	2	5	1	2	2	4	1	4	1	2	2	1	2	1	2	2	1	2	2	2	2	2	2	2	2	1	4	1	5
3	13	5407	20	71.037	1.047	5	2	3	6	2	7	1	2	2	2	1	4	1	4	2	1	1	1	2	2	2	2	2	2	1	1	1	1	2	5	2	5	5
1	6	873	28	40.9426	0.603379	5	2	3	6	2	2	1	2	2	4	1	3	1	3	2	1	2	2	2	1	1	1	2	2	2	2	1	1	2	5	2	5	5
1	13	6037	28	40.9426	0.603379	5	2	3	6	2	2	1	2	2	2	1	2	1	2	2	1	1	1	2	2	2	2	2	2	2	2	2	2	2	5	2	5	4
1	10	8058	35	40.9426	0.603379	5	2	3	6	2	6	1	1	2	4	1	4	1	2	2	1	2	1	2	2	2	2	2	2	1	2	1	2	2	4	4	3	5
1	13	8066	35	40.9426	0.603379	5	2	3	5	2	2	1	2	2	2	1	3	1	1	2	1	2	2	2	2	1	2	2	2	2	2	1	1	3	4	4	3	3
1	13	8067	35	40.9426	0.603379	5	2	3	6	2	5	1	2	2	2	1	4	1	4	2	1	1	1	1	1	2	2	2	2	2		2	1	2	5	2	5	5
1	13	8084	35	40.9426	0.603379	5	2	3	5	2	3	1	2	2	2	1	4	1	3	2	1	2	2	1	2	2	1	2	2	2	1	2	2	4	2	2	2	4
1	3	8026	35	46.8038	0.689744	5	2	1	6	2	6	1		2	1	1	4	1	4	2	1	2	2	2	1	1	2	2	2	1	1	1	1	2	5	4	5	2
7	14	1222	60	68.5874	1.01089	5	2	3	6	2	6	1	1	2	1	1	4	1	3	2	1	2	2	2	1	2	1	2	2	1	2	1	1	2	5	2	4	4
1	8	7145	65	40.9426	0.603379	5	2	3	5	2	2	1	1	2	4	1	3	1	1	2	1	1	2	2		2	2	2	2	2	2	1	2	3	5	2	5	5
1	10	7787	79	45.7593	0.674417	5	2	3	5	2	6	1	1	2	2	1	4	1	6	3	1	1	1	1	1	1	2	2	2	2	1	1	1	2	3	4	5	5
5	7	5094	82	74.5516	1.09873	5	2	3	6	2	3	1	2	2	2	1	2	1	1	2	1	2	2	2	2	2	1	2	2	2	2	2	2	3	5	2	5	5
1	4	8324	90	43.7398	0.644646	5	2	2	6	2	2	1	1	2	1	1	2	1	3	2	1	1	2	2	1	1	2	2	2	2	2	1	2	2	1	4	2	2
1	12	2443	100	42.8922	0.632118	5	2	3	6	2	5	1	2	2	3	1	3	1	1	2	1	2	2	2	2	2	2	2	2	2	1	2	2	2	4	4	5	4
1	8	6506	125	42.8922	0.632118	5	2	3	6	2	2	1	2	2	2	1	2	1	4	2	1	1	1	2	2	1	2	2	2	2	1	1	2	2	5	2	5	5
1	8	6509	125	42.8922	0.632118	5	2	3	6	2	5	1	1	2	3	1	3	1	6	3	1	1	2	1	1	1	2	2	2	1	1	1	1	4	3	4	4	4
6	12	1517	153	75.8072	1.1173	5	2	3	5	2	2	1	2	2	4	1	4	1	10	3	1	1	1	1	1	1	1	1	1	1	1	2	1	3	5	4	5	5
1	9	3081	176	52.3155	0.771099	5	2	3	6	2	5	1	2	2	3	1	4	1	2	2	1	2	2	1	1	2	2	2	2	2	2	1	2	2	5	2	3	4
3	9	5196	204	87.2931	1.28649	5	2	3	6	2	4	1	2	2	2	1	3	1	1	2	1	2	2	2	1	2	2	2	2	2	2	1	1	2	5	2	5	4
3	9	5204	204	87.2931	1.28649	5	2	3	6	2	5	1	1	2	4	1	4	1	0	1	0	2	2	2	2	2	2	2	2	2	2	1	2	2	2	3	5	3
4	4	5442	230	78.5515	1.15768	5	2	1	6	2	2	1	1	2	2	1	2	1	3	2	1	1	1	2	2	2	2	1	2	2	2	1	1	2	5	2	5	5
4	12	5499	230	86.6368	1.27691	5	2	3	5	2	6	1	1	1	2	1	4	1	5	2	1	1	1	1	1	2	2	2	2	2	1	1	1	2	5	2	5	4
1	7	8841	237	48.1138	0.709051	5	2	2	6	2	3	1	2	2	2	1	4	1	4	2	1	2	2	2	1	1	1	1	2	2	2	2	2	2	1	4	1	1
6	8	478	264	68.5874	1.01089	5	2	3	6	2	2	1	2	2	4	1	2	1	0	1	0	2	2	2	2	2	2	2	2	2	2	2	2	1	1	4	1	2
6	5	461	264	87.3111	1.28679	5	2	2	6	2	5	1	1	2	2	1	4	1	5	2	1	2	2	2	1	1	1	2	1	1	2	2	2	2	2	4	4	5
6	10	499	264	100.243	1.47735	5	2	3	6	2	2	1	2	2	4	1	3	1	1	2	1	2	2	2	1	2	2		2	2	2	2	2	2	3	3	2	3
6	10	503	264	100.243	1.47735	5	2	3	5	2	3	1	2	2	4	1	2	1	1	2	1	2	2	2	2	2	2	2	2	2	1	2	2	3	1	4	2	2
1	5	9447	286	52.6404	0.775815	5	2	3	6	2	2	1	2	2	4	1	4	1	8	3	1	1	2	1	1	1	2	1	1	1	1	2	2	3	1	4	5	3
1	8	9801	304	40.9426	0.603379	5	2	3	6	2	6	1		2	4	1	4	1	8	3	1	1	1	1	2	1	1	2	1	1	1	2	2	2	1	4	2	5
1	8	9807	304	40.9426	0.603379	5	2	3	6	2	2	1	2		2	1	2	1	1	2	1	2	2	2	2	1	2	2	2	2	2	1		3	5	3	2	2
1	8	9808	304	40.9426	0.603379	5	2	3	6	2	7	1	1	2	1	1	4	1	6	3	1	1	1	2	2	1	1	1	2	2	1	2	2	2	5	2	1	5
1	7	9063	320	42.8922	0.632118	5	2	3	6	2	5	1	1	2	2	1	4	1	4	2	1	2	2	2	1	1	2	2	2	1	1	1	1	2	5	2	5	5
2	10	33	358	77.7053	1.1453	5	2	3	5	2	2	1	2	2	4	1	2	1	9	3	1	1	1	1	1	1	1	2	1	1	1	2	2	2	1	4	3	3
2	10	38	358	77.7053	1.1453	5	2	3	5	2	4	1	2	2	2	1	3	1	1	2	1	2	2	2	1	2	2	2	2	2	2	1	2	3	2	2	1	2
2	11	10120	363	43.0974	0.635213	5	2	3	5	2	5	1	1	2	2	1	4	1	4	2	1	2	2	2	1	1	2	2	2	1	1	1	1	4	4	3	5	5
2	11	10125	363	43.0974	0.635213	5	2	3	6	2	5	1	2	2	4	1	3	1	7	3	1	2	1	1	1	1	1	2	2	1	1	1	2	2	1	4	1	2
2	11	10128	363	43.0974	0.635213	5	2	3	6	2	4	1	2	2	3	1	4	1	3	2	1	2	2	2	1	1	2	2	1	2	2	2	1	2	4	3	4	5
2	11	10130	363	43.0974	0.635213	5	2	3	5	2	3	1	2	2	2	1	3	1	3	2	1	1	1	2	2	2	2	2	2	2	1	1	1	2	5	2	5	3
1	10	7401	383	40.9426	0.603379	5	2	3	5	2	7	1	1	2	4	1	4	1	4	2	1	1	1	1	2	1	2	2	2	2	2	1	2	2	1	4	3	2
1	10	7406	383	40.9426	0.603379	5	2	3	5	2	7	1	1	2	3	1	4	1	6	3	1	2	2	1	1	2	1	2	1	1	1	1	1	2	5	2	5	5
1	10	7422	383	40.9426	0.603379	5	2	3	6	2	4	1	1	2	2	1	3	1	1	2	1	1	2	2	2	2	2	2	2	2	2	1	2	2	5	2	3	2
1	10	7423	383	40.9426	0.603379	5	2	3	6	2	5	1	1	1	2	1	3	1	3	2	1	1	1	2	2	1	2	2	2	2	2	1	1	5	5	4	4	3
7	11	1467	392	77.5291	1.14265	5	2	3	5	2	3	1	2	2	2	1	2	1	1	2	1	2	2	1	2	2	2	2	2	2	2	1	1	3	5	2	5	5
1	6	9898	407	46.0604	0.678838	5	2	3	6	2	5	1	2	1	3	1	4	1	4	2	1	2	1	2	1	1	2	1	2	2	2	2	1	2	2	4	2	2
3	11	5904	558	74.005	1.09077	5	2	3	5	2	7	1	1	2	4	1	4	1	3	2	1	2	2	2	1	1	2	2	2	1	2	1	2	2	4	3	5	1
4	7	5597	701	76.8513	1.13262	5	2	3	6	2	6	1	1	2	4	1	4	1	5	2	1	1	1	1	1	1	2	2	2	2	2	1	2	3	2	3	5	5
4	3	789	765	107.099	1.57845	5	2	2	5	2	7	1	1	2	2	1	4	1	5	2	1	2	2	2	1	1	1	2	2	1	1	1	1	2	5	4	5	5
4	5	801	765	80.7327	1.18981	5	2	3	5	2	3	1	2	2	2	1	2	1	1	2	1	2	2	2	2	1	2	2	2	2	2	2	1	3	5	4	4	3
4	6	817	765	77.3689	1.14029	5	2	3	6	2	2	1	2	2	4	1	3	1	1	2	1	2	2	2	1	2	2	2	2	2	2	2	2	5	3	4	3	2
2	3	1656	838	77.7053	1.1453	5	2	3	5	2	5	1	1	1	2	1	4	1	8	3	1	1	1	1	1	1	2	2	1	1	1	1	1	3	5	2	5	5
1	7	2104	100	53.9339	0.794827	3	1	2	5	2	4	1	1	2	2	1	5	2	4	2	1	1	1	2	2	1	2	2	2	1	2	1	2	2	2	4	2	1
6	4	1136	469	89.1215	1.31346	3	1	2	5	2	4	1	1	2	2	1	5	2	6	3	1	2	1	2	1	2	1	1	1	2	1	1	1	5	5	4	5	5
2	3	7130	140	53.49	0.788342	3	2	1	5	2	6	1	2	2	4	1	5	2	10	3	1	1	1	1	1	1	1	1	1	1	1	2	2	2	1	4	3	2
1	6	7197	147	45.3598	0.668521	3	2	2	5	2	5	1	2	2	2	1	6	2	1	2	1	2	2		2	2	1	2	2	2	2	1	2	2	5	4	5	5
1	6	7208	147	45.3598	0.668521	3	2	2	5	2	7	1	1	2	4	1	5	2	8	3	1	1	1	1	1	1	2	2	1	1	1	1	1	2	2	2	2	2
4	7	5462	230	101.097	1.49002	3	2	2	5	2	7	1	1	2	4	1	6	2	9	3	1	1	2	1	1	1	1	1	1	1	1	1	1	2	5	2	5	5
7	3	1449	392	74.5854	1.09932	3	2	1	5	2	6	1	1	2	3	1	6	2	7	3	1	2	2	1	1	1	2	1	1	1	1	1	2	2	5	3	5	5
1	8	6516	125	45.989	0.677806	4	1	3	6	2	4	1	1	2	2	1	5	2	4	2	1	2	2	2	1	1	2	2	2	1	1	1	1	2	5	2	3	3
1	11	6600	147	45.7277	0.673974	4	1	3	6	2	7	1	2	1	2	1	5	2	8	3	1	1	1	2	1	1	1	1	2	1	1	1	1	2	5	2	2	5
6	6	1567	153	78.2501	1.15326	4	1	2	5	2	7	1	2	2	3	1	5	2	9	3	1	2	1	1	1	1	1	1	1	1	1	2	2	2	2	2	5	5
7	7	1408	392	84.4309	1.24434	4	1	2	5	2	7	1	1	1	4	1	5	2	4	2	1	2	2	2	1	1	2	2	2	1	1	1	1	2	5	4	5	5
7	11	1476	392	87.4432	1.2887	4	1	3	5	2	4	1	1	1	2	1	6	2	4	2	1	2	1	1	2	1	2	2	2	1	2	1	1	3	4	2	5	2
4	5	5580	701	88.1018	1.29843	4	1	2	6	2	6	1	1	2	4	1	5	2	2	2	1	2	2	1	2	1	2	2	2	2	2	1	2	2	2	4	4	4
1	15	6818	5	40.9426	0.603379	4	2	3	6	2	7	1	1	2	1	1	5	2	1	2	1	2	2	2	2	1	2	2	2	2	2	1	2	2	2	1	5	3
1	8	9802	304	40.9426	0.603379	4	2	3	6	2	7	1	1	2	1	1	5	2	8	3	1	1	1	1	1	1	1	2	2	1	1	1	2	2	5	2	5	5
1	10	7424	383	40.9426	0.603379	4	2	3	5	2	7	1	1	2	2	1	5	2	10	3	1	1	1	1	1	1	1	1	1	1	1	1	1	2	5	2	5	5
4	4	5570	701	98.644	1.45377	4	2	2	6	2	7	1	1	2	4	1	5	2	9	3	1	1	1	1	2	1	1	1	1	1	1	1	2	2	5	2	4	5
4	5	5584	701	93.1297	1.37256	4	2	2	6	2	3	1	1	2	2	1	5	2	4	2	1	1	2	1	2	1	2	2	2	2	1	1	2	3	5	4	5	4
6	4	394	984	94.2076	1.38848	4	2	2	5	2	5	1	1	2	4	1	5	2	8	3	1	1	1	1	1	1	1	2	2	1	1	1	2	2	1	4	3	4
1	13	6039	28	43.8986	0.647004	5	1	3	5	2	3	1	1	2	2	1	7	2	0	1	0	2	2	2	2	2	2	2	2	2	2	1	1	4	5	2	5	5
1	9	6057	28	64.3847	0.94884	5	1	3	6	2	5	1	1	2	4	1	5	2	2	2	1	2	1	2	2	1	2	2	2	2	2	1	1	2	2	4	3	3
6	13	1759	39	77.3582	1.14014	5	1	3	6	2	7	1	2	2	2	1	6	2	3	2	1	2	2	2	1	1	2	2	2	2	1	1	2	2	5	2	1	5
1	11	1863	43	87.7973	1.29401	5	1	3	6	2	7	1	1	2	2	1	7	2	4	2	1	1	1	2	2	2	1	2	2	1	2	1	2	2	1	2	5	1
1	10	7783	79	49.0632	0.723052	5	1	3	5	2	7	1	2	2	2	1	5	2	6	3	1	2	2	1	1	1	1	1	2	1	2	2	1	2	5	2	3	5
1	12	2412	100	45.989	0.677806	5	1	3	6	2	6	1	1	2	2	1	5	2	2	2	1	2	2	1	2	1	2	2	2	2	2	1	2	2	5	4	3	2
1	11	6598	147	45.7277	0.673974	5	1	3	5	2	7	1	1	2	4	1	6	2	9	3	1	1	1	1	1	1	1	2	1	1	1	1	1	2	1	4	5	5
1	5	8860	237	46.6757	0.687976	5	1	2	5	2	3	1	1	2	1	1	5	2	3	2	1	1	1	2	2	1	2	2				2	2	3	1	2	1	2
2	14	4225	271	46.2091	0.681049	5	1	3	6	2	7	1	1	2	2	1	5	2	5	2	1	1	1	1	2	1	2	2	2	1	2	1	1	3	3	4	4	5
2	12	4199	271	49.0632	0.723052	5	1	3	6	2	7	1	2	1	2	1	5	2	8	3	1	1	1	1	1	1	1	2	1	1	2	2	1	2	5	4	5	5
7	11	1483	392	87.4432	1.2887	5	1	3	5	2	5	1	2	2	3	1	5	2	9	3	1	1	2	1	1	1	1	1	1	1	1	1	2	2	3	3	3	5
7	11	1484	392	87.4432	1.2887	5	1	3	5	2	5	1	2	2	2	1	5	2	6	3	1	2	2	2	1	1	1	1	2	1	1	1	2	2	5	2	5	5
3	11	5900	558	83.4685	1.23019	5	1	3	5	2	7	1	1	2	4	1	7	2	4	2	1	2	2	2	1	1	2	2	1	1	2	1	2	2	4	4	5	1
4	7	5610	701	86.6788	1.2775	5	1	3	6	2	7	1	1	2	2	1	7	2	6	3	1	2	1	1	1	1	2	2	2	1	1	1	1	2	5	2	5	5
2	3	693	908	83.4685	1.23019	5	1	3	5	2	7	1	1	2	2	1	5	2	3	2	1	2	1	2	2	2	2	1	2	1	2	1	2	1	1	2	1	5
6	6	425	984	88.1056	1.29858	5	1	3	5	2	6	1	1	2	2	1	7	2	2	2	1	2	2	2	2	1	2	2	1	2	2	1	1	2	5	2	1	3
5	17	253	4	71.1277	1.04832	5	2	3	5	2	7	1	2	2	2	1	5	2	3	2	1	2	1	2	2	1	2	2	2	2	1	2	2	2	5	2	4	3
1	15	6804	5	40.9426	0.603379	5	2	3	5	2	7	1	1	1	4	1	6	2	8	3	1	1	1	1	1	1	1	2	1	1	2	1	1	2	5	2	5	5
1	15	6806	5	40.9426	0.603379	5	2	3	6	2	5	1	2	2	2	1	6	2	2	2	1	1	1	2	2	2	2	2	2	2	2	1	1	2	5	2	4	4
1	15	6815	5	40.9426	0.603379	5	2	3	5	2	7	1	2	2	2	1	5	2	4	2	1	2	1	1	1	1	2	2	2	2	2	2	2	2	5	2	5	5
1	10	8054	35	40.9426	0.603379	5	2	3	5	2	7	1	1	2	3	1	5	2	7	3	1	1	1	1	1	1	2	2	2	1	1	1	2	2	2	2	2	1
7	10	1198	60	95.7762	1.41162	5	2	2	5	2	7	1	1	2	2	1	5	2	3	2	1	2	1	1	2	1	2	2	2	2	2	1	1	2	5	2	5	5
6	15	651	103	72.1973	1.06409	5	2	3	6	2	7	1	1	2	2	1	5	2	6	3	1	1	1	1	1	1	2	2	2	1	2	1	2	2	5	2	5	5
1	11	8412	113	66.138	0.97478	5	2	3	5	2	7	1	1	2	2	1	6	2	6	3	1	1	1	1	1	1	1	2	2	2	2	1	1	2	5	2	3	3
1	11	8413	113	66.138	0.97478	5	2	3	6	2	4	1	2	2	2	1	5	2	0	1	0	2	2	2	2	2	2	2	2	2	2	1	2	2	1	2	1	2
1	9	3074	176	52.3155	0.771099	5	2	3	5	2	6	1	1	2	4	1	5	2	4	2	1	2	2	1	1	1	2	2	2	2	1	1	2	2	2	3	4
4	9	5488	230	71.705	1.05687	5	2	3	5	2	7	1	2	2	2	1	5	2	8	3	1	2	1	1	1	1	1	2	1	1	1	1	1	2	5	2	4	5
2	14	4231	271	43.0974	0.635213	5	2	3	6	2	7	1	1	2	4	1	5	2	9	3	1	1	1	1	1	1	1	2	1	1	1	1	1	2	1	4	5	5
5	10	1356	298	71.5695	1.05481	5	2	3	5	2	6	1	1	2	3	1	5	2	2	2	1	2	2	2	2	1	1	2	2	2	2	1	2	2	5	2	4	3
1	7	9066	320	42.8922	0.632118	5	2	3	5	2	7	1	1	2	2	1	5	2	7	3	1	2	2	1	1	1	1	2	1	1	1	1	1	2	5	4	2	4
1	7	9068	320	42.8922	0.632118	5	2	3	5	2	6	1	2	2	3	1	6	2	10	3	1	1	1	1	1	1	1	1	1	1	1	1	1	2	1	3	4	3
2	10	10114	363	40.9426	0.603379	5	2	3	5	2	5	1	1	2	2	1	5	2	4	2	1	2	2	1	1	1	2	2	2	1	2	1	2	2	5	3	4	4
1	10	7410	383	40.9426	0.603379	5	2	3	5	2	5	1	2	2	4	1	5	2	4	2	1	1	1	2	2	2	2	2	2	1	1	1	1	2	5	2	5	4
7	9	1464	392	89.2493	1.31538	5	2	2	6	2	4	1	2	2	2	1	5	2	5	2	1	2	2	2	1	1	1	2	1	1	2	2	2		5	4	5	5
7	13	1489	392	93.48	1.37772	5	2	3	5	2	7	1	1	2	2	1	6	2	5	2	1	2	1	1	2	1	1	2	2	2	1	1	2	2	5	4	4	2
7	13	1491	392	93.48	1.37772	5	2	3	5	2	7	1	2	2	4	1	6	2	1	2	1	2	2	2	2	1	2	2	2	2	2	1	2	2	1	4	5	5
4	6	825	765	77.3689	1.14029	5	2	3	5	2	7	1	1	2	2	1	7	2	10	3	1	1	1	1	1	1	1	1	1	1	1	1	2	3	5	2	3	5
6	6	441	984	78.1164	1.15134	5	2	3	5	2	7	1	1	2	2	1	5	2	5	2	1	2	1	1	1	2	1	1	2	2	2	1	2	2	5	4	5	5
